# Supplementary material for: Burden of community-acquired pneumonia, predisposing factors and health-care related costs in patients with cancer
Source: BMC Health Serv Res. 2019 Jan 14;19:30. doi: 10.1186/s12913-018-3861-8 (PMC6332528; doi:10.1186/s12913-018-3861-8)
Supplement: Supplementary file 2 — Summary of additional results (XLSX 128 kb) [file 12913_2018_3861_MOESM2_ESM.xlsx]

## Sheet: Table0
	Table 0: Characteristics of the overall study population
		Study population
		n cohort	%
	Overall	89007	100
	Cancer cohorts
	Lung cancer*	11837	13.3
	Hematological malignancies*	15317	17.2
	Breast cancer*	22450	25.2
	Cancer of the gastrointestinal tract*	27423	30.8
	Renal and urinary tract cancer*	13197	14.8
	Sex
	Men	37580	42.2
	Women	51427	57.8
	Age at cohort entry
	18 - 59 years	32432	36.4
	60 - 74 years	31996	35.9
	75+ years	24579	27.6
	Age (Mean +/- STD)	64.1 +/- 15.2
	*Note: One patient may occur in several cohorts. Percentages are based on the overall number of cohort members.

## Sheet: Table1a
	Table 1a: Characteristics of the lung cancer cohort and comparator cohort
		Lung cancer		Comparator
		n cohort	%	n cohort	%
	Overall	11837	100	3192611	100
	Sex
	Men	7363	62.2	1588363	49.8
	Women	4474	37.8	1604248	50.2
	Age at cohort entry
	18 - 59 years	3031	25.6	2427330	76
	60 - 74 years	5544	46.8	539507	16.9
	75+ years	3262	27.6	225774	7.1
	Age (Mean +/- STD)	67.1 +/- 11.6		46.6 +/- 17.5
	Risk group
	Chronic heart disease	3716	31.4	293333	9.2
	Chronic Pulmonary Disease (incl. asthma)	5105	43.1	522335	16.4
	Diabetes	3097	26.2	272155	8.5
	Neurological disorders	561	4.7	59291	1.9
	Chronic renal failure or dialysis	1235	10.4	74447	2.3
	Chronic severe liver disease	248	2.1	15884	0.5
	Cochlear implant	22	0.2	1421	0
	Hospitalizations due to pneumonia	90	0.8	3047	0.1
	Residence in residential care or nursing home	242	2	19084	0.6
	Other immundeficiencies	638	5.4	89549	2.8
	Charlson Comorbidity Index
	0	4437	37.5	2343420	73.4
	1 or 2	4688	39.6	692811	21.7
	3+	2712	22.9	156380	4.9
	CCI (Mean +/- STD)	1.4 +/- 1.6		0.5 +/- 1.0
	Costs at baseline
	Hospital costs (Mean +/- STD)	1769.3 +/- 6194.0		536.6 +/- 2756.9
	Ambulatory care costs (Mean +/- STD)	685.7 +/- 657.5		414.1 +/- 510.7
	Drug treatment costs (Mean +/- STD)	786.8 +/- 2002.7		287.5 +/- 1996.5
	Costs for remedies and aids (Mean +/- STD)	234.9 +/- 938.8		96.8 +/- 526.5
	Overall costs (Mean +/- STD)	3476.7 +/- 7215.8		1335.0 +/- 3834.7

## Sheet: Table1b
	Table 1b: Characteristics of the hematological malignancies cohort and comparator cohort
		Hematological malignancies		Comparator
		n cohort	%	n cohort	%
	Overall	15317	100	3192611	100
	Sex
	Men	7741	50.5	1588363	49.8
	Women	7576	49.5	1604248	50.2
	Age at cohort entry
	18 - 59 years	6176	40.3	2427330	76
	60 - 74 years	4949	32.3	539507	16.9
	75+ years	4192	27.4	225774	7.1
	Age (Mean +/- STD)	61.8 +/- 17.6		46.6 +/- 17.5
	Risk group
	Chronic heart disease	4028	26.3	293333	9.2
	Chronic Pulmonary Disease (incl. asthma)	3731	24.4	522335	16.4
	Diabetes	3276	21.4	272155	8.5
	Neurological disorders	612	4	59291	1.9
	Chronic renal failure or dialysis	1540	10.1	74447	2.3
	Chronic severe liver disease	235	1.5	15884	0.5
	Cochlear implant	19	0.1	1421	0
	Hospitalizations due to pneumonia	79	0.5	3047	0.1
	Residence in residential care or nursing home	276	1.8	19084	0.6
	Other immundeficiencies	1395	9.1	89549	2.8
	Charlson Comorbidity Index
	0	7925	51.7	2343420	73.4
	1 or 2	4875	31.8	692811	21.7
	3+	2517	16.4	156380	4.9
	CCI (Mean +/- STD)	1.1 +/- 1.6		0.5 +/- 1.0
	Costs at baseline
	Hospital costs (Mean +/- STD)	1647.9 +/- 5734.3		536.6 +/- 2756.9
	Ambulatory care costs (Mean +/- STD)	782.6 +/- 856.8		414.1 +/- 510.7
	Drug treatment costs (Mean +/- STD)	1066.4 +/- 6934.4		287.5 +/- 1996.5
	Costs for remedies and aids (Mean +/- STD)	213.9 +/- 805.0		96.8 +/- 526.5
	Overall costs (Mean +/- STD)	3710.8 +/- 9834.2		1335.0 +/- 3834.7

## Sheet: Table1c
	Table 1c: Characteristics of the breast cancer cohort and comparator cohort
		Breast cancer		Comparator
		n cohort	%	n cohort	%
	Overall	22450	100	1604248	100
	Sex
	Women	22450	100	1604248	100
	Age at cohort entry
	18 - 59 years	11454	51	1190338	74.2
	60 - 74 years	6714	29.9	274798	17.1
	75+ years	4282	19.1	139112	8.7
	Age (Mean +/- STD)	59.3 +/- 15.7		47.4 +/- 18.0
	Risk group
	Chronic heart disease	3765	16.8	141117	8.8
	Chronic Pulmonary Disease (incl. asthma)	4457	19.9	271756	16.9
	Diabetes	3274	14.6	127041	7.9
	Neurological disorders	584	2.6	28705	1.8
	Chronic renal failure or dialysis	1140	5.1	34839	2.2
	Chronic severe liver disease	153	0.7	6514	0.4
	Cochlear implant	18	0.1	717	0
	Hospitalizations due to pneumonia	47	0.2	1365	0.1
	Residence in residential care or nursing home	399	1.8	13463	0.8
	Other immundeficiencies	1005	4.5	56660	3.5
	Charlson Comorbidity Index
	0	14197	63.2	1173326	73.1
	1 or 2	6108	27.2	355448	22.2
	3+	2145	9.6	75474	4.7
	CCI (Mean +/- STD)	0.7 +/- 1.3		0.5 +/- 1.0
	Costs at baseline
	Hospital costs (Mean +/- STD)	904.6 +/- 3964.4		571.8 +/- 2587.9
	Ambulatory care costs (Mean +/- STD)	661.2 +/- 642.0		497.9 +/- 548.4
	Drug treatment costs (Mean +/- STD)	489.5 +/- 3223.0		299.1 +/- 1558.0
	Costs for remedies and aids (Mean +/- STD)	168.6 +/- 601.8		107.8 +/- 457.1
	Overall costs (Mean +/- STD)	2223.9 +/- 5528.7		1476.7 +/- 3471.9

## Sheet: Table1d
	Table 1d: Characteristics of the cancer of the gastro-intestinal tract cohort and comparator cohort
		Cancer of the gastro-intestinal tract		Comparator
		n cohort	%	n cohort	%
	Overall	27423	100	3192611	100
	Sex
	Men	14446	52.7	1588363	49.8
	Women	12977	47.3	1604248	50.2
	Age at cohort entry
	18 - 59 years	8643	31.5	2427330	76
	60 - 74 years	10185	37.1	539507	16.9
	75+ years	8595	31.3	225774	7.1
	Age (Mean +/- STD)	66.2 +/- 14.1		46.6 +/- 17.5
	Risk group
	Chronic heart disease	7131	26	293333	9.2
	Chronic Pulmonary Disease (incl. asthma)	6045	22	522335	16.4
	Diabetes	6462	23.6	272155	8.5
	Neurological disorders	1036	3.8	59291	1.9
	Chronic renal failure or dialysis	2426	8.8	74447	2.3
	Chronic severe liver disease	446	1.6	15884	0.5
	Cochlear implant	30	0.1	1421	0
	Hospitalizations due to pneumonia	75	0.3	3047	0.1
	Residence in residential care or nursing home	628	2.3	19084	0.6
	Other immundeficiencies	1354	4.9	89549	2.8
	Charlson Comorbidity Index
	0	14465	52.7	2343420	73.4
	1 or 2	8613	31.4	692811	21.7
	3+	4345	15.8	156380	4.9
	CCI (Mean +/- STD)	1.1 +/- 1.5		0.5 +/- 1.0
	Costs at baseline
	Hospital costs (Mean +/- STD)	1349.4 +/- 4911.3		536.6 +/- 2756.9
	Ambulatory care costs (Mean +/- STD)	631.1 +/- 634.5		414.1 +/- 510.7
	Drug treatment costs (Mean +/- STD)	588.6 +/- 1762.3		287.5 +/- 1996.5
	Costs for remedies and aids (Mean +/- STD)	197.3 +/- 758.8		96.8 +/- 526.5
	Overall costs (Mean +/- STD)	2766.5 +/- 5788.0		1335.0 +/- 3834.7

## Sheet: Table1e
	Table 1e: Characteristics of the renal cancer & cancer of the urinary tract cohort and comparator cohort
		Renal cancer & cancer of the urinary tract		Comparator
		n cohort	%	n cohort	%
	Overall	13197	100	3192611	100
	Sex
	Men	8618	65.3	1588363	49.8
	Women	4579	34.7	1604248	50.2
	Age at cohort entry
	18 - 59 years	3414	25.9	2427330	76
	60 - 74 years	5105	38.7	539507	16.9
	75+ years	4678	35.4	225774	7.1
	Age (Mean +/- STD)	67.9 +/- 13.4		46.6 +/- 17.5
	Risk group
	Chronic heart disease	4377	33.2	293333	9.2
	Chronic Pulmonary Disease (incl. asthma)	3305	25	522335	16.4
	Diabetes	3683	27.9	272155	8.5
	Neurological disorders	602	4.6	59291	1.9
	Chronic renal failure or dialysis	1832	13.9	74447	2.3
	Chronic severe liver disease	162	1.2	15884	0.5
	Cochlear implant	19	0.1	1421	0
	Hospitalizations due to pneumonia	56	0.4	3047	0.1
	Residence in residential care or nursing home	308	2.3	19084	0.6
	Other immundeficiencies	627	4.8	89549	2.8
	Charlson Comorbidity Index
	0	6085	46.1	2343420	73.4
	1 or 2	4549	34.5	692811	21.7
	3+	2563	19.4	156380	4.9
	CCI (Mean +/- STD)	1.3 +/- 1.6		0.5 +/- 1.0
	Costs at baseline
	Hospital costs (Mean +/- STD)	1609.4 +/- 5541.0		536.6 +/- 2756.9
	Ambulatory care costs (Mean +/- STD)	718.8 +/- 702.8		414.1 +/- 510.7
	Drug treatment costs (Mean +/- STD)	729.1 +/- 2254.1		287.5 +/- 1996.5
	Costs for remedies and aids (Mean +/- STD)	222.7 +/- 1068.6		96.8 +/- 526.5
	Overall costs (Mean +/- STD)	3280.0 +/- 6764.3		1335.0 +/- 3834.7

## Sheet: Table2a
	Table 2a: Proportion CAP cases diagnosed in inpatient and outpatient setting stratified by age and risk-group in lung cancer cohort and comparator cohort
		Lung cancer					Comparator
		n CAP cases	n inpatient CAP cases	%	n outpatient CAP cases	%	n CAP cases	n inpatient CAP cases	%	n outpatient CAP cases	%
	Overall combined ages	1945	1290	66.3	655	33.7	59581	30635	51.4	28946	48.6
	Risk Factor 'yes'	1399	967	69.1	432	30.9	35464	21776	61.4	13688	38.6
	Risk Factor 'no'	546	323	59.2	223	40.8	24117	8859	36.7	15258	63.3
	Age
	18 - 59 yr overall	482	246	51	236	49	26433	7146	27	19287	73
	Risk Factor 'yes'	264	144	54.6	120	45.5	10397	3232	31.1	7165	68.9
	Risk Factor 'no'	218	102	46.8	116	53.2	16036	3914	24.4	12122	75.6
	60 - 74 yr overall	940	617	65.6	323	34.4	16953	9765	57.6	7188	42.4
	Risk Factor 'yes'	695	459	66	236	34	11888	7282	61.3	4606	38.7
	Risk Factor 'no'	245	158	64.5	87	35.5	5065	2483	49	2582	51
	75+ yr overall	523	427	81.6	96	18.4	16195	13724	84.7	2471	15.3
	Risk Factor 'yes'	440	364	82.7	76	17.3	13179	11262	85.5	1917	14.6
	Risk Factor 'no'	83	63	75.9	20	24.1	3016	2462	81.6	554	18.4

## Sheet: Table2b
	Table 2b: Proportion CAP cases diagnosed in inpatient and outpatient setting stratified by age and risk-group in hematological malignancies cohort and comparator cohort
		Hematological malignancies					Comparator
		n CAP cases	n inpatient CAP cases	%	n outpatient CAP cases	%	n CAP cases	n inpatient CAP cases	%	n outpatient CAP cases	%
	Overall combined ages	1002	747	74.6	255	25.5	59581	30635	51.4	28946	48.6
	Risk Factor 'yes'	705	544	77.2	161	22.8	35464	21776	61.4	13688	38.6
	Risk Factor 'no'	297	203	68.4	94	31.7	24117	8859	36.7	15258	63.3
	Age
	18 - 59 yr overall	225	132	58.7	93	41.3	26433	7146	27	19287	73
	Risk Factor 'yes'	101	61	60.4	40	39.6	10397	3232	31.1	7165	68.9
	Risk Factor 'no'	124	71	57.3	53	42.7	16036	3914	24.4	12122	75.6
	60 - 74 yr overall	372	271	72.9	101	27.2	16953	9765	57.6	7188	42.4
	Risk Factor 'yes'	263	194	73.8	69	26.2	11888	7282	61.3	4606	38.7
	Risk Factor 'no'	109	77	70.6	32	29.4	5065	2483	49	2582	51
	75+ yr overall	405	344	84.9	61	15.1	16195	13724	84.7	2471	15.3
	Risk Factor 'yes'	341	289	84.8	52	15.3	13179	11262	85.5	1917	14.6
	Risk Factor 'no'	64	55	85.9	9	14.1	3016	2462	81.6	554	18.4

## Sheet: Table2c
	Table 2c: Proportion CAP cases diagnosed in inpatient and outpatient setting stratified by age and risk-group in breast cancer cohort and comparator cohort
		Breast cancer					Comparator
		n CAP cases	n inpatient CAP cases	%	n outpatient CAP cases	%	n CAP cases	n inpatient CAP cases	%	n outpatient CAP cases	%
	Overall combined ages	534	337	63.1	197	36.9	27154	13280	48.9	13874	51.1
	Risk Factor 'yes'	332	219	66	113	34	15925	9444	59.3	6481	40.7
	Risk Factor 'no'	202	118	58.4	84	41.6	11229	3836	34.2	7393	65.8
	Age
	18 - 59 yr overall	178	80	44.9	98	55.1	12266	2889	23.6	9377	76.5
	Risk Factor 'yes'	80	34	42.5	46	57.5	4879	1307	26.8	3572	73.2
	Risk Factor 'no'	98	46	46.9	52	53.1	7387	1582	21.4	5805	78.6
	60 - 74 yr overall	181	111	61.3	70	38.7	6961	3633	52.2	3328	47.8
	Risk Factor 'yes'	114	68	59.7	46	40.4	4631	2605	56.3	2026	43.8
	Risk Factor 'no'	67	43	64.2	24	35.8	2330	1028	44.1	1302	55.9
	75+ yr overall	175	146	83.4	29	16.6	7927	6758	85.3	1169	14.8
	Risk Factor 'yes'	138	117	84.8	21	15.2	6415	5532	86.2	883	13.8
	Risk Factor 'no'	37	29	78.4	8	21.6	1512	1226	81.1	286	18.9

## Sheet: Table2d
	Table 2d: Proportion CAP cases diagnosed in inpatient and outpatient setting stratified by age and risk-group in cancer of the gastro-intestinal tract cohort and comparator cohort
		Cancer of the gastro-intestinal tract					Comparator
		n CAP cases	n inpatient CAP cases	%	n outpatient CAP cases	%	n CAP cases	n inpatient CAP cases	%	n outpatient CAP cases	%
	Overall combined ages	926	720	77.8	206	22.3	59581	30635	51.4	28946	48.6
	Risk Factor 'yes'	666	543	81.5	123	18.5	35464	21776	61.4	13688	38.6
	Risk Factor 'no'	260	177	68.1	83	31.9	24117	8859	36.7	15258	63.3
	Age
	18 - 59 yr overall	157	87	55.4	70	44.6	26433	7146	27	19287	73
	Risk Factor 'yes'	76	46	60.5	30	39.5	10397	3232	31.1	7165	68.9
	Risk Factor 'no'	81	41	50.6	40	49.4	16036	3914	24.4	12122	75.6
	60 - 74 yr overall	351	258	73.5	93	26.5	16953	9765	57.6	7188	42.4
	Risk Factor 'yes'	243	185	76.1	58	23.9	11888	7282	61.3	4606	38.7
	Risk Factor 'no'	108	73	67.6	35	32.4	5065	2483	49	2582	51
	75+ yr overall	418	375	89.7	43	10.3	16195	13724	84.7	2471	15.3
	Risk Factor 'yes'	347	312	89.9	35	10.1	13179	11262	85.5	1917	14.6
	Risk Factor 'no'	71	63	88.7	8	11.3	3016	2462	81.6	554	18.4

[truncated: 26 more sheets: Table2e, Table3a, Table3b, Table3c, Table3d, Table3e, Table4a, Table4b, Table4c, Table4d, Table4e, Table5a, Table5b, Table5c, Table5d, Table5e, Table6a, Table6b, Table6c, Table6d …]
